# Supplementary material for: The Diagnostic Values of Peptidoglycan, Lipopolysaccharide, and (1,3)-Beta-D-Glucan in Patients with Suspected Bloodstream Infection: A Single Center, Prospective Study
Source: Diagnostics (Basel). 2022 Jun 14;12(6):1461. doi: 10.3390/diagnostics12061461 (PMC9221811; doi:10.3390/diagnostics12061461)
Supplement: Supplementary file 1 [file diagnostics-12-01461-s001.zip]

Archive with 3 entries (3 files):
- diagnostics-1746089-Figure S1.png
- diagnostics-1746089-Table S1.pdf
- diagnostics-1746089-Table S2.pdf
